# Supplementary material for: Engineering PEG10-assembled endogenous virus-like particles with genetically encoded neoantigen peptides for cancer vaccination
Source: eLife. 2024 Sep 13;13:RP98579. doi: 10.7554/eLife.98579 (PMC11398863; doi:10.7554/eLife.98579)
Supplement: Figure 1—source data 3. [file elife-98579-fig1-data3.zip]

Archive with 5 entries (4 files):
- Figure 1-source data 3/
- Figure 1-source data 3/IB eGFP.tif
- __MACOSX/Figure 1-source data 3/._IB eGFP.tif
- Figure 1-source data 3/IB HA.tif
- __MACOSX/Figure 1-source data 3/._IB HA.tif
