# Supplementary material for: Engineering PEG10-assembled endogenous virus-like particles with genetically encoded neoantigen peptides for cancer vaccination
Source: eLife. 2024 Sep 13;13:RP98579. doi: 10.7554/eLife.98579 (PMC11398863; doi:10.7554/eLife.98579)
Supplement: Figure 1—figure supplement 1—source data 2. [file elife-98579-fig1-figsupp1-data2.zip]

Archive with 9 entries (8 files):
- Figure 1-figure supplement 1-source data 2/
- Figure 1-figure supplement 1-source data 2/IB eGFP.tif
- __MACOSX/Figure 1-figure supplement 1-source data 2/._IB eGFP.tif
- Figure 1-figure supplement 1-source data 2/.DS_Store
- __MACOSX/Figure 1-figure supplement 1-source data 2/._.DS_Store
- Figure 1-figure supplement 1-source data 2/IB CD9.tif
- __MACOSX/Figure 1-figure supplement 1-source data 2/._IB CD9.tif
- Figure 1-figure supplement 1-source data 2/IB HA.tif
- __MACOSX/Figure 1-figure supplement 1-source data 2/._IB HA.tif
