# Supplementary material for: Engineering PEG10-assembled endogenous virus-like particles with genetically encoded neoantigen peptides for cancer vaccination
Source: eLife. 2024 Sep 13;13:RP98579. doi: 10.7554/eLife.98579 (PMC11398863; doi:10.7554/eLife.98579)
Supplement: Figure 3—source data 3. [file elife-98579-fig3-data3.zip]

Archive with 17 entries (16 files):
- Figure 3-source data 3/
- Figure 3-source data 3/p-P65 24h.tif
- __MACOSX/Figure 3-source data 3/._p-P65 24h.tif
- Figure 3-source data 3/P65 24h.tif
- __MACOSX/Figure 3-source data 3/._P65 24h.tif
- Figure 3-source data 3/Actin 5h.tif
- __MACOSX/Figure 3-source data 3/._Actin 5h.tif
- Figure 3-source data 3/P65 6h.tif
- __MACOSX/Figure 3-source data 3/._P65 6h.tif
- Figure 3-source data 3/Myd88 24h.tif
- __MACOSX/Figure 3-source data 3/._Myd88 24h.tif
- Figure 3-source data 3/Myd88 6h.tif
- __MACOSX/Figure 3-source data 3/._Myd88 6h.tif
- Figure 3-source data 3/Actin 24h.tif
- __MACOSX/Figure 3-source data 3/._Actin 24h.tif
- Figure 3-source data 3/p-P65 6h.tif
- __MACOSX/Figure 3-source data 3/._p-P65 6h.tif
